# Supplementary material for: Effects of management practices on the ecosystem-service multifunctionality of temperate grasslands
Source: Nat Commun. 2024 May 7;15:3829. doi: 10.1038/s41467-024-48049-y (PMC11076620; doi:10.1038/s41467-024-48049-y)
Supplement: Supplementary file 4 — Source Data [file 41467_2024_48049_MOESM4_ESM.xlsx]

## Sheet: Metadata
Data from Richter et al. (2024) "Effects of management practices on the ecosystem service multifunctionality of temperate grasslands"
Datasets
RawData	Data including missing values
MiceFIlledForLRR	used to calculate Log response ratios, missing values filled with mice and zero values replaced (see Supplementary Material 1)
TransformedForGLLVM	used to run generalized linear latent variable models, missing values filled with mice, log transformed if necessary, divided by maximum value for scaling, values reversed for "disservices"
Pairs_and_environment	environmental data (added after first round of revisions)
Variable names	Explanation	Unit	(see explanation on methods in main text and supplementary material 1)
Biomass	Aboveground biomass of first harvest per temperature sum	g m-2 °C Temp Sum-1
Digestibility	Digestible organic matter of aboveground biomass (first harvest)	g kg-1 dry matter
C_stock	Organic carobon stock 0-20 cm	g 100 cm-3
Rootmass	Root biomass 0-5 cm	g 19.6 cm-2 Soil
P	P in the topsoil 0-1.5 cm	mg kg-1
N_leach	N leaching potential	kg N ha-1 year-1
Weeds	Weed species	Nr. individuals along two 2 m × 20 m transects
Nectar	Nectar	kg ha-1 year-1 (Note: values in the version of this Data published in ETH-Research collection (accession number ethz-b-000663689) are in 10 g ha-1 year-1)
N2O	Nitrous oxide emission potential	kg ha-1 year-1
MBC	Soil microbial biomass carbon 0-20 cm	mg kg-1
Plant_richness	Plant species number	Nr. species 4 m-2
Heavy_metals	Heavy metals in the soil 0-20 cm	% Cu or Zn of reference value (highest value)
Density	Soil bulk density 5-10 cm	g cm-3
AM_fungi	Arbuscular Mycorrhizal fungi via metabarcoding, 0-20 cm	% Fungal ASVs, weighted average
Plant_path	Plant pathogens via DNA metabarcoding, 0-20 cm	% Fungal ASVs, weighted average
Earthworms	Earthworm abundance	Nr. individuals 0.2×0.2×0.3 m Soil Blocks
Herbivory	Signs of herbivory	% leaves damaged
N_fix	Nitrogen fixation calculated based on legume biomass	N g m-2 °C Temp. Sum-1
Aesthetics	Aesthetic rating from online questionnaire	Average rating (1-5)
Edible_plants	Species of edible plants	Nr. species 4 m-2
Iconic_fungi	CHEGD species from DNA metabarcoding, 0-20 cm	% fungal ASVs, weighted average (CHEGD species)
Cow_days	Number of days with livestock on the grassland	Days plot-1 year-1
Farm_Pair	Farm pair (organic, non-organic)	dummy
Farm	Farm identifier	dummy
pH	Soil pH (0-20 cm depth)	pH
elevation	Elevation of plot	m
inclination	Inclination of plot	percent inclination
northness	Northness	value between -1 (south) and 1 (north)
sand	Sand content soil (0-20 cm depth)	percent
Cut_average	Average number of cuts in 2020 and 2021	number
Graz_average	Average livestock unit days per ha in 2020 and 2021	LU days ha-1
N_average	Average of uitlizable nitrogen added as organic or inorganic fertilizer in 2020 and 2021	kg ha-1
Prod_system	Conventional (non-organic) or organic	character
Harv_type	Pasture or meadow	character
Eco_scheme	Yes (extensive management) or no (intensive management)	character

## Sheet: RawData
Biomass	Digestibility	C_stock	Rootmass	P	N_leach	Weeds	Nectar	N2O	MBC	Plant_richness	Heavy_metals	Soil_compact	AM_fungi	Plant_path	Earthworms	Herbivory	N_fix	Aesthetics	Edible_plants	Iconic_fungi	Cow_days	Prod_system	Eco_scheme	Harv_type	Plot
1.45678	673	6.17897	2.69	58.36	2.81	117	68.7861	1.64356	2175.52	28	0.625	1.08176	0.548693	15.101	12.6542	0.416024	0.000777289	3.205128205	4	2.30275	7	Organic	No	Meadow	1
NA	526	3.46253	5.03	3.73	3.29793	0	17.2201	0.689631	1439.28	43	0.825	1.31391	1.22231	9.12119	7.84478	0.584073	0.000605634	1.86	6	14.8337	22.75	Organic	Yes	Pasture	3
1.340354037	772	4.56832	1.09	28	28.0723	17	36.8803	2.27835	1196.77	12	0.675	1.31164	0.40066	14.7963	18.5712	0.473299	0.00570593	2.261904762	4	0.127009	37.5	Non-organic	No	Meadow	4
0.663755989	633	3.04442	2.77	3.48	4.49405	0	55.3616	0.712151	1319.65	36	0.433333	1.09122	0.611763	14.2174	3.76068	0.570007	0.0017527	3.065217391	6	4.47007	113.4	Non-organic	Yes	Pasture	6
NA	707	4.67759	3.02	3.68	2.94259	0	34.4334	0.819162	2327.61	40	0.926667	1.39052	0.447224	13.4321	12.3468	0.396747	0.000630332	2.822222222	6	1.89766	41.5	Organic	No	Meadow	7
0.908573856	482	3.88235	5.46	1.18	2.81	128	37.2348	0.157192	1651.19	43	0.893333	1.40847	0.313266	7.12162	5.10758	0.658336	0.00151203	3.970588235	6	0.241942	13.5	Organic	Yes	Meadow	8
1.982402815	737	4.37853	2.24	3.84	3.83328	0	26.3867	0.916194	1856.88	28	0.913333	1.35407	0.591087	16.8134	10.4467	0.56719	0.00198293	1.75	5	0.171228	40.5	Organic	No	Pasture	9
1.413494476	696	3.0776	3.03	6.26	3.42522	0	41.4718	0.718435	727.732	27	0.966667	1.37908	1.28468	6.62245	7.80631	0.536397	0.00179264	3.102564103	4	8.86239	0	Non-organic	No	Meadow	10
0.434605792	521	3.62297	2.44	1.26	2.81	35	13.472	0	1000.38	31	1.2	1.36415	0.735297	4.45713	7.81299	0.551773	0.000241438	3.875	8	30.8986	0	Non-organic	Yes	Meadow	11
1.548058436	753	4.95976	2.63	4.9	4.14042	0	30.0644	1.03923	2290.18	27	0.625	1.46888	0.287725	21.8278	11.3457	0.402154	0.00348597	2.926829268	4	0.175484	21	Non-organic	No	Pasture	12
1.581823982	601	3.49262	1.6	6.68	2.89481	1	40.7679	1.05261	1374.2	26	0.653333	1.41926	0.493615	16.8543	14.9416	0.448026	0.00300884	2.866666667	4	0.0733212	2.1875	Organic	No	Meadow	13
0.528380617	554	3.21724	6.76	5.87	2.81	53	131.212	0.0350876	875.076	38	0.506667	1.30026	2.25671	7.93441	9.42571	0.50606	0.000881929	4.276595745	4	9.49118	16	Organic	Yes	Meadow	14
0.776983225	746	3.72717	5.8	2.93	2.82446	0	25.9984	0.654494	1826.19	36	0.92	1.45156	1.12753	16.5746	13.6139	0.515278	0.000956775	2.790697674	9	0.676396	8.22917	Organic	No	Pasture	15
1.817180722	632	4.15527	1.3	17.89	14.8038	2	17.4616	2.02358	2090.36	33	0.846667	1.41644	0.544696	14.6004	1.07038	0.387289	0.00340125	3.305555556	6	0.167666	13	Non-organic	No	Meadow	16
0.604237724	530	4.64726	3.23	1.19	2.81	5	61.5503	0	1367.97	39	0.486667	1.27379	0.269568	22.2887	11.9001	0.526777	0.00296385	4.06122449	7	0.735036	0	Non-organic	Yes	Meadow	17
2.440691104	761	4.62764	3.19	20.7	64.4391	2	67.2521	2.56469	2337.97	20	0.78	1.42906	0.277908	17.403	7.9928	0.536091	0.00127828	3.387755102	5	0.0713231	26.5625	Non-organic	No	Pasture	18
1.086244026	684	4.84158	3.71	9.58	7.08969	47	53.0022	1.42606	2094.69	35	0.65	1.11981	0.43984	13.3893	3.82984	0.487509	0.00336539	3.530612245	6	1.01572	7.85417	Organic	No	Meadow	19
0.666771291	507	2.56514	6.22	2.33	2.81	96	62.2491	0.00892237	848.305	44	0.433333	1.34127	1.61993	5.46651	12.5599	0.487075	0.00181599	3.676470588	7	23.1059	0.5	Organic	Yes	Meadow	20
1.131315138	619	3.63544	2.35	3.63	3.68782	0	64.0565	0.821857	1465.26	40	0.48	1.40862	1.07462	13.7741	6.60965	0.480187	0.00183428	3.769230769	5	6.2131	15.2917	Non-organic	No	Meadow	21
NA	NA	3.78571	3.97	1.35	2.81	34	94.5576	0.0281096	1404.46	49	0.373333	1.33775	0.843975	12.2148	6.55989	0.781641	0.00177298	4.578947368	7	1.49344	0.625	Non-organic	Yes	Meadow	22
1.023940964	635	4.92777	1.48	17.91	3.3521	2	23.2668	1.26372	1955.09	24	0.606667	1.40085	0.759187	13.2733	11.0414	0.461308	0.00334573	2.893617021	6	0.769699	12.5	Organic	No	Meadow	23
0.580288698	603	3.32907	3.06	5.9	2.81	399	55.9648	0.20509	1473.4	41	0.625	1.31403	1.39163	4.83129	9.3928	0.594437	0.00119343	4	4	20.353	12	Organic	Yes	Meadow	24
0.751487117	717	3.79188	2.62	15.84	3.12718	2	52.7558	0.695436	1540.48	35	0.525	1.19897	0.847016	10.6752	7.4009	0.472106	0.00228696	NA	4	6.2012	64.5	Organic	No	Pasture	25
0.250032096	639	3.49525	2.56	3.88	2.81	27	28.8105	0.0676321	1513.77	40	0.513333	1.33657	2.07028	5.80036	3.43541	0.510899	0.000312211	2.285714286	5	23.8413	95	Organic	Yes	Pasture	26
0.294611032	560	2.73035	6.52	9.8	2.81	28	20.0972	0.0250541	1196.67	37	0.413333	1.14839	1.47259	4.81175	14.1853	0.744015	0.000414324	2.641025641	5	19.7298	0.916667	Non-organic	Yes	Meadow	28
0.480645821	705	3.38917	2.46	5.15	3.6304	61	222.475	0.709999	1431.53	44	0.506667	1.24762	0.851186	11.0676	9.22538	0.502722	0.000981405	3.547619048	8	9.84154	77.625	Non-organic	No	Pasture	29
0.205080549	660	2.63758	3.16	10.78	2.81	0	17.422	0.136701	1330.35	26	0.54	1.15406	1.07245	5.15246	5.52253	0.579651	0.00011323	2.203703704	5	37.8524	77	Non-organic	Yes	Pasture	30
1.404899383	701	3.7027	0.65	5.41	3.63273	10	29.1162	0.854623	1591.41	19	0.753333	1.50306	0.762227	11.9713	15.813	0.511515	0.000494635	2.973684211	3	0.231605	16.0625	Organic	No	Meadow	31
0.812252061	570	4.25319	4.35	6.52	2.81	132	85.699	0.0322192	1646.39	36	0.673333	1.3729	1.16158	8.01807	6.6788	0.408068	0.00161888	4.15625	4	8.17592	10.5	Organic	Yes	Meadow	32
1.752548722	727	3.3696	4.13	24.95	5.35342	175	29.317	1.62439	2236.27	21	0.825	1.39656	0.857267	4.86231	8.92777	0.607206	0.0044172	3.056603774	3	21.6249	2.875	Non-organic	No	Meadow	34
0.645772805	545	3.21018	2.59	2.25	2.81	779	65.5333	0.104207	2052.05	48	0.713333	1.33123	0.869429	11.3539	12.7383	0.6382	0.00119342	4.388888889	7	0.110764	14.5	Non-organic	Yes	Meadow	35
1.789587312	564	4.24387	3.42	9.82	3.03146	0	39.539	1.1664	1379.88	22	0.7	1.34015	1.00069	14.1016	14.4149	0.627687	0.00283309	3.306122449	4	2.96768	0	Organic	No	Meadow	37
0.493417657	553	3.81181	5.78	3.31	2.81	104	133.237	0	1323.59	39	0.575	1.2876	1.97229	10.0776	13.9405	0.626946	0.000663465	4.022222222	6	12.722	0	Organic	Yes	Meadow	38
1.405339446	710	4.05641	3.99	1.87	2.81	1	68.3405	0.361644	1484.81	30	0.6	1.43797	1.20242	10.8024	13.3001	0.624283	0.00152778	3.738095238	4	5.9768	173	Organic	No	Pasture	39
1.464307815	641	3.83004	4.21	4.22	2.81	8	55.7297	0.731891	1652.04	27	0.65	1.42916	0.90748	11.5278	15.9872	0.476911	0.000709782	3.509803922	3	1.3468	10.5	Non-organic	No	Meadow	40
0.476283492	616	3.24361	5.81	0.5	2.81	75	66.181	0	827.401	34	0.34	1.24811	0.358527	10.6701	10.3693	0.62351	0.00052192	3.684210526	2	4.96846	0	Non-organic	Yes	Meadow	41
0.800645998	713	3.86941	3.11	1.73	8.84083	0	37.6524	1.29335	1596.97	37	0.55	1.34688	1.03214	10.5164	13.4564	0.402561	0.00073319	2.325581395	7	2.2866	105	Non-organic	No	Pasture	42
2.031621661	691	3.42907	1.74	13.4	2.81	7	26.3329	0.608776	1627.51	22	0.66	1.15614	0.203284	17.2541	11.6542	0.289617	0.00218122	2.479166667	3	1.16523	25.5	Organic	No	Meadow	43
NA	722	4.9422	2.32	7.22	13.595	18	41.6569	1.27233	2780.08	24	0.64	1.17893	1.42968	6.72722	8.84891	0.374358	0.00300987	2.153846154	6	6.01903	83.25	Organic	No	Pasture	44
0.535357422	697	2.45809	2.37	6.73	2.81	18	22.5258	0.409049	1522.71	36	0.55	1.35492	0.861524	10.0681	15.7842	0.633951	0.000774792	3.533333333	7	4.37104	33.75	Organic	Yes	Pasture	45
2.060592439	711	4.32174	1.31	48.42	4.78916	1	48.5587	1.43742	1781.94	10	1.08	1.30611	0.150986	15.4613	16.6042	0.357135	0.000530831	3	1	0.20867	5.5625	Non-organic	No	Meadow	46
1.445177653	717	5.12269	4.23	27.63	16.686	2	28.7344	1.4578	2090.73	17	0.6	1.34634	0.415776	14.4048	14.5682	0.546549	0.000925512	2.222222222	2	8.29798	37.2083	Non-organic	No	Pasture	47
0.213716552	683	7.27993	6.54	8.57	2.81	0	35.9455	0.307623	3062.48	35	1.47333	1.15975	0.830771	9.89758	5.24033	0.539016	0.000237643	2.916666667	7	1.0741	34.25	Non-organic	Yes	Pasture	48
1.932092238	537	5.44779	4.63	4.58	5.69715	0	26.4246	1.42153	2908.77	20	0.7	1.05277	0.273217	23.2137	9.38834	0.37753	0.000969957	3.595744681	3	0.493007	2.52083	Organic	No	Meadow	49
0.394020449	529	7.66337	5.47	2.45	2.81	0	25.479	0.0247752	2339.18	31	0.926667	1.31516	0.295196	12.7233	3.16848	0.558298	0.000166561	3.705882353	9	5.04109	5.66667	Organic	Yes	Meadow	50
0.463388231	756	5.76033	3.82	15.57	40.4804	0	49.7758	2.31514	2323.17	32	0.74	1.19254	0.193554	17.1899	3.44256	0.400571	0.000400296	2.5	7	0.370341	53.9167	Organic	No	Pasture	51
1.336247769	555	5.39222	4.65	43.15	5.66271	0	33.3828	1.42919	2411	29	0.813333	1.25106	0.371731	14.5206	15.6319	0.391352	0.00337922	3.457142857	4	0.411172	30	Non-organic	No	Meadow	52
0.839805652	516	4.08061	3.66	1.87	2.81	25	56.6022	0	1742.13	45	0.8	1.34159	0.346104	14.0027	18.8713	0.722577	0.0013988	3.810810811	7	9.39692	0	Non-organic	Yes	Meadow	53
1.451671357	643	5.2193	5.58	24.34	30.2831	17	91.2019	2.69479	2325.74	34	0.76	1.35859	0.329945	27.4497	7.3734	0.42531	0.0033378	2.341463415	7	0.0337069	55.5	Non-organic	No	Pasture	54
2.35448967	647	3.64031	3.11	10.43	3.07405	0	66.1034	0.955795	1529.41	24	0.633333	1.27645	0.421684	14.7974	18.0149	0.464197	0.00485254	3.459459459	3	0.199288	5	Organic	No	Meadow	55
1.408443517	687	3.83201	3.82	17.51	8.93958	0	66.4362	1.21237	2131.76	34	0.95	1.23962	0.699244	12.0688	14.1712	0.540712	0.00375223	3	5	10.3441	20.5	Organic	No	Pasture	56
2.053804843	684	5.85271	3.04	18.61	7.81453	0	29.3784	1.74373	3040.42	24	0.925	1.26733	0.403093	14.7864	11.3745	0.376614	0.00213696	3.277777778	7	2.53358	7.5	Non-organic	No	Meadow	57
1.50217163	692	4.96178	4.11	13.86	61.0763	0	27.01	2.57606	2049.36	21	0.875	1.44766	0.47181	13.5133	11.4743	0.597825	0.00548528	2.7	5	1.92911	25.3333	Non-organic	No	Pasture	58
0.87838429	668	4.3263	2.67	4.7	11.2103	11	55.5434	1.84518	2162.23	31	0.66	1.19749	0.66797	10.683	8.72745	0.526159	0.00286355	3.394736842	7	1.86978	5.20833	Organic	No	Meadow	59
0.272543825	668	5.92474	6.46	1.97	2.81	17	92.9076	0.536257	3247.21	46	0.98	0.878421	1.15333	12.4663	6.86163	0.373848	0.000331215	2.5	10	4.75119	32.125	Organic	No	Pasture	60
0.929382737	644	4.80376	2.03	3.64	5.71619	9	31.9307	2.04182	2350.02	27	0.333	1.15478	0.757276	13.1931	12.3691	0.545737	0.000509519	3.357142857	6	2.65294	1.83333	Non-organic	No	Meadow	61
0.311212436	662	5.2044	3.63	1.72	2.81	7	75.2728	0.568789	2743.83	43	1.56667	1.00971	1.28338	10.7277	14.3914	0.408114	0.000473951	1.825	9	6.55399	68.75	Non-organic	No	Pasture	62
0.2627602	664	6.1747	5.21	2.43	4.02178	2	52.0385	0.956335	2072.37	37	1.33333	1.24393	1.22865	10.1659	10.2351	0.467647	0.000767569	2.769230769	9	2.15046	49	Organic	No	Pasture	65
0.067087711	648	6.91353	3.63	1.36	2.81	85	72.3532	0.207413	2496.4	65	0.82	1.20759	1.21753	7.36174	6.94987	0.454911	0.000202162	3.108108108	17	15.0122	22.5	Organic	Yes	Pasture	66
0.658298162	660	4.92826	1.75	4.33	2.81	2	28.1961	0.239635	2255.92	34	0.886667	1.17755	0.911215	20.068	11.1009	0.489319	0.000530493	3.127272727	4	0.883329	39	Non-organic	No	Pasture	69
0.224977563	610	8.15419	4.85	2.04	2.81	17	71.2187	0.119948	4610.87	61	0.746667	0.829378	0.262618	18.4879	8.84351	0.499775	0.000377975	3.421052632	14	2.62801	31.5	Non-organic	Yes	Pasture	70
0.610809845	628	3.52861	3.55	7.08	2.81	1002	48.0444	0.0525114	494.981	32	0.325	1.40062	0.859265	5.28651	5.67467	0.583906	0.0012479	3.731707317	4	28.4667	37.5	Organic	Yes	Meadow	71
0.584989771	729	4.35156	4.73	19.32	7.40057	0	59.0317	1.01747	974.156	31	0.34	1.3413	1.03049	10.8065	8.70535	0.348636	0.00147348	2.260869565	6	8.18556	28.25	Organic	No	Pasture	72
0.556628835	669	3.43095	2.25	6.81	2.81	6	97.1122	0.0947667	647.489	29	0.28	1.23477	1.07228	5.85075	10.5035	0.544451	0.000722042	4.419354839	4	23.1396	24	Non-organic	Yes	Meadow	73
NA	756	4.29315	2.42	85.66	45.0814	0	36.6981	3.03785	1031.73	11	0.373333	1.30037	0.066545	10.5251	11.7799	0.437706	0.000979764	2.11627907	3	0.0493441	39.0417	Non-organic	No	Pasture	74
1.096122228	666	4.35631	2.72	5.4	2.81	8	42.1339	0.322831	1936.82	37	0.74	1.2496	0.828077	15.7751	9.38723	0.498244	0.00571701	3.153846154	7	3.67162	0	Organic	No	Meadow	75
1.323487829	758	4.28821	2.76	1.94	6.04707	0	30.3173	0.968	952.898	26	0.7	1.52461	0.674312	20.4645	10.1947	0.369021	0.00161573	1.816666667	6	0.177396	0	Non-organic	No	Meadow	77
1.966345731	687	3.79361	2.87	4.27	3.6186	3	17.9574	1.31746	1842.96	25	0.726667	1.28837	0.64295	13.6605	13.4246	0.36906	0.00123664	2.954545455	3	0.199896	10	Organic	No	Meadow	79
0.604210914	569	2.82187	1.96	3.53	2.81	534	44.8516	0.0710137	1200.2	40	0.64	1.33828	1.88428	6.2647	5.59883	0.561004	0.00136578	4.268292683	3	12.3621	6	Organic	Yes	Meadow	81
0.551648207	665	4.06094	2.29	3.34	2.81	0	21.101	0.118356	1335.94	31	0.773333	1.39638	1.62818	7.14265	3.82968	0.6742	0.00111754	3.714285714	5	9.76987	43	Organic	Yes	Pasture	82
1.738613411	664	4.19213	3.85	17.36	6.35852	0	5.94181	2.02931	2025.37	23	0.813333	1.41563	0.29841	12.8114	12.1895	0.490597	0.000457849	2.285714286	2	0.171575	33.5	Non-organic	No	Meadow	83
0.619563388	547	3.02249	2.54	2.18	2.81	411	44.1256	0.0900091	1389.91	49	0.76	1.22673	0.867344	11.2871	6.68182	0.604877	0.00158695	3.956521739	7	3.53462	11	Non-organic	Yes	Meadow	84
1.020215198	713	3.1879	3.79	4.33	2.81	4	63.1138	0.436198	1061.64	45	0.55	1.36997	1.56033	12.2951	12.0799	0.674105	0.00116174	2.924528302	6	4.21901	77	Non-organic	Yes	Pasture	86
0.508931023	621	2.62028	5.64	9.91	2.81	0	28.4216	0.175759	602.064	32	0.425	1.19109	1.35375	7.23577	4.26386	0.52211	0.00069446	3.342857143	3	25.0032	39.5	Organic	Yes	Meadow	88
1.315135835	708	3.73693	3.89	15.99	12.0143	0	35.9473	1.58591	935.72	21	0.35	1.33153	0.187299	13.2263	7.36068	0.396486	0.00396431	2.711111111	5	0.123534	17.375	Organic	No	Pasture	89
0.773352875	565	2.51662	2.44	5.61	2.81	0	146.681	0.0376138	406.057	43	0.525	1.42947	2.7353	7.041	7.9928	0.536546	0.00137361	3.693877551	5	6.76231	9.5	Non-organic	Yes	Meadow	91
1.132394916	716	4.67226	2.58	15.56	8.72322	0	18.6132	1.33967	1214.02	18	0.406667	1.25898	0.40344	10.9178	0.636197	0.432451	0.000691252	2.12244898	3	0.0979932	9.85417	Non-organic	No	Pasture	92
0.953829465	693	5.75238	1.23	20.63	2.81	191	29.6983	0.680919	2222.57	23	0.6	1.21192	0.128051	15.3745	8.44669	0.442254	0.00277703	3.375	6	0.0042568	10	Organic	No	Meadow	93
0.821693061	534	4.73641	2.84	1.07	2.81	47	73.7659	0.0217863	2177.19	49	0.673333	1.1862	0.507775	13.1512	17.1106	0.637775	0.00138103	3.612244898	9	0.708018	4.375	Organic	Yes	Meadow	95
0.803915957	630	6.4289	5.21	0.79	2.81	9	72.843	0.15457	2164.3	67	0.78	1.33999	0.626184	14.0002	6.06497	0.680437	0.00156483	3.837209302	14	0.933455	43.5	Organic	Yes	Pasture	96
2.166574147	711	4.5154	2.93	27.39	3.58319	5	30.3911	1.70964	1928.34	18	0.966667	1.15711	0.243246	17.3052	11.499	0.467544	0.000796269	2.808510638	4	0.0608114	0.46875	Non-organic	No	Meadow	97
0.824039994	499	5.66902	6.62	1.76	2.81	350	56.3243	0.0366258	1933.15	46	0.606667	1.31144	0.343237	12.8513	9.9362	0.661777	0.00106513	4.227272727	9	0.975154	12	Non-organic	Yes	Meadow	99
0.348056562	534	4.58137	4.9	0.61	2.81	39	38.8105	0.104622	1479.39	58	1.79333	1.30547	0.420815	10.9022	4.13826	0.6906	0.000611819	4.25	10	4.47129	139	Non-organic	Yes	Pasture	100
1.201564026	749	3.18872	6.05	27.45	20.5591	0	206.73	1.92768	662.399	25	0.475	1.3804	1.68977	13.5846	13.167	0.451596	0.00111731	2.432432432	4	0.390322	30.7292	Organic	No	Pasture	101
1.765089759	762	3.69605	4.99	26.74	21.5523	0	15.2575	2.62544	667.428	12	0.525	1.30805	0.136218	16.2551	4.32777	0.4791	0.00582529	2.481481481	4	0.0532534	73.5	Non-organic	No	Pasture	102
1.125144432	613	3.99202	5.62	6.95	2.81	115	44.4323	0.360024	2020.07	35	0.575	1.2329	0.962471	8.75154	9.20313	0.447883	0.00346333	3.210526316	6	11.0357	14	Non-organic	No	Meadow	111

## Sheet: MiceFilledForLRR_Fig5
Biomass	Digestibility	Rootmass	Soil_compact	Nectar	Plant_richness	Plant_path	Herbivory	Weeds	N_fix	AM_Fungi	MBC	Heavy_metals	Earthworms	N_leach	P	N2O	C_stock	Edible_plants	Iconic_fungi	Cow_days	Aesthetics	Prod_system	Eco_scheme	Harv_type	Plot
1.45678	673	2.69	1.08176	6878.61	28	15.101	0.416024	117.334	0.000777289	0.548693	2175.52	0.625	12.6542	4.34076	58.36	1.66089	6.17897	4	2.30275	7.24947	3.20513	Organic	No	Meadow	1
0.371039	526	5.03	1.31391	1722.01	43	9.12119	0.584073	0.334254	0.000419745	1.22231	1439.28	0.825	7.84478	3.29793	3.73	0.706958	3.46253	6	14.8337	22.9995	1.86	Organic	Yes	Pasture	3
1.34035	772	1.09	1.31164	3688.03	12	14.7963	0.473299	17.3343	0.00570593	0.40066	1196.77	0.675	18.5712	19.5958	28	2.29568	4.56832	4	0.127009	37.7495	2.2619	Non-organic	No	Meadow	4
0.663756	633	2.77	1.09122	5536.16	36	14.2174	0.570007	0.334254	0.0017527	0.611763	1319.65	0.433333	3.76068	4.49405	3.48	0.729478	3.04442	6	4.47007	113.649	3.06522	Non-organic	Yes	Pasture	6
1.44518	707	3.02	1.39052	3443.34	40	13.4321	0.396747	0.334254	0.00172193	0.447224	2327.61	0.926667	12.3468	5.37642	3.68	0.836489	4.67759	6	1.89766	41.7495	2.82222	Organic	No	Meadow	7
0.908574	482	5.46	1.40847	3723.48	43	7.12162	0.658336	128.334	0.00151203	0.313266	1651.19	0.893333	5.10758	2.81	1.18	0.174519	3.88235	6	0.241942	13.7495	3.97059	Organic	Yes	Meadow	8
1.9824	737	2.24	1.35407	2638.67	28	16.8134	0.56719	0.334254	0.00198293	0.591087	1856.88	0.913333	10.4467	5.37642	3.84	0.933521	4.37853	5	0.171228	40.7495	1.75	Organic	No	Pasture	9
1.41349	696	3.03	1.37908	4147.18	27	6.62245	0.536397	0.334254	0.00179264	1.28468	727.732	0.966667	7.80631	4.73904	6.26	0.735762	3.0776	4	8.86239	0.249473	3.10256	Non-organic	No	Meadow	10
0.434606	521	2.44	1.36415	1347.2	31	4.45713	0.551773	35.3343	0.000241438	0.735297	1000.38	1.2	7.81299	2.81	1.26	0.017327	3.62297	8	30.8986	0.249473	3.875	Non-organic	Yes	Meadow	11
1.54806	753	2.63	1.46888	3006.44	27	21.8278	0.402154	0.334254	0.00348597	0.287725	2290.18	0.625	11.3457	5.08442	4.9	1.05655	4.95976	4	0.175484	21.2495	2.92683	Non-organic	No	Pasture	12
1.58182	601	1.6	1.41926	4076.79	26	16.8543	0.448026	1.33425	0.00300884	0.493615	1374.2	0.653333	14.9416	8.29454	6.68	1.06994	3.49262	4	0.0733212	2.43697	2.86667	Organic	No	Meadow	13
0.528381	554	6.76	1.30026	13121.2	38	7.93441	0.50606	53.3343	0.000881929	2.25671	875.076	0.506667	9.42571	2.81	5.87	0.0524145	3.21724	4	9.49118	16.2495	4.2766	Organic	Yes	Meadow	14
0.776983	746	5.8	1.45156	2599.84	36	16.5746	0.515278	0.334254	0.000956775	1.12753	1826.19	0.92	13.6139	3.36927	2.93	0.671821	3.72717	9	0.676396	8.47864	2.7907	Organic	No	Pasture	15
1.81718	632	1.3	1.41644	1746.16	33	14.6004	0.387289	2.33425	0.00340125	0.544696	2090.36	0.846667	1.07038	18.7267	17.89	2.04091	4.15527	6	0.167666	13.2495	3.30556	Non-organic	No	Meadow	16
0.604238	530	3.23	1.27379	6155.03	39	22.2887	0.526777	5.33425	0.00296385	0.269568	1367.97	0.486667	11.9001	2.81	1.19	0.017327	4.64726	7	0.735036	0.249473	4.06122	Non-organic	Yes	Meadow	17
2.44069	761	3.19	1.42906	6725.21	20	17.403	0.536091	2.33425	0.00127828	0.277908	2337.97	0.78	7.9928	32.4913	20.7	2.58202	4.62764	5	0.0713231	26.812	3.38776	Non-organic	No	Pasture	18
1.08624	684	3.71	1.11981	5300.22	35	13.3893	0.487509	47.3343	0.00336539	0.43984	2094.69	0.65	3.82984	11.9469	9.58	1.44338	4.84158	6	1.01572	8.10364	3.53061	Organic	No	Meadow	19
0.666771	507	6.22	1.34127	6224.91	44	5.46651	0.487075	96.3343	0.00181599	1.61993	848.305	0.433333	12.5599	2.81	2.33	0.0262493	2.56514	7	23.1059	0.749473	3.67647	Organic	Yes	Meadow	20
1.13132	619	2.35	1.40862	6405.65	40	13.7741	0.480187	0.334254	0.00183428	1.07462	1465.26	0.48	6.60965	5.87569	3.63	0.839183	3.63544	5	6.2131	15.5411	3.76923	Non-organic	No	Meadow	21
0.658298	534	3.97	1.33775	9455.76	49	12.2148	0.781641	34.3343	0.00190741	0.843975	1404.46	0.373333	6.55989	2.81	1.35	0.0454366	3.78571	7	1.49344	0.874473	4.57895	Non-organic	Yes	Meadow	22
1.02394	635	1.48	1.40085	2326.68	24	13.2733	0.461308	2.33425	0.00334573	0.759187	1955.09	0.606667	11.0414	8.37279	17.91	1.28105	4.92777	6	0.769699	12.7495	2.89362	Organic	No	Meadow	23
0.580289	603	3.06	1.31403	5596.48	41	4.83129	0.594437	399.334	0.00119343	1.39163	1473.4	0.625	9.3928	2.81	5.9	0.222417	3.32907	4	20.353	12.2495	4	Organic	Yes	Meadow	24
0.751487	717	2.62	1.19897	5275.58	35	10.6752	0.472106	2.33425	0.00228696	0.847016	1540.48	0.525	7.4009	4.08417	15.84	0.712763	3.79188	4	6.2012	64.7495	2.48958	Organic	No	Pasture	25
0.250032	639	2.56	1.33657	2881.05	40	5.80036	0.510899	27.3343	0.000312211	2.07028	1513.77	0.513333	3.43541	2.81	3.88	0.0849591	3.49525	5	23.8413	95.2495	2.28571	Organic	Yes	Pasture	26
0.294611	560	6.52	1.14839	2009.72	37	4.81175	0.744015	28.3343	0.000414324	1.47259	1196.67	0.413333	14.1853	2.81	9.8	0.0423811	2.73035	5	19.7298	1.16614	2.64103	Non-organic	Yes	Meadow	28
0.480646	705	2.46	1.24762	22247.5	44	11.0676	0.502722	61.3343	0.000981405	0.851186	1431.53	0.506667	9.22538	3.57176	5.15	0.727326	3.38917	8	9.84154	77.8745	3.54762	Non-organic	No	Pasture	29
0.205081	660	3.16	1.15406	1742.2	26	5.15246	0.579651	0.334254	0.00011323	1.07245	1330.35	0.54	5.52253	2.81	10.78	0.154028	2.63758	5	37.8524	77.2495	2.2037	Non-organic	Yes	Pasture	30
1.4049	701	0.65	1.50306	2911.62	19	11.9713	0.511515	10.3343	0.000494635	0.762227	1591.41	0.753333	15.813	7.46173	5.41	0.87195	3.7027	3	0.231605	16.312	2.97368	Organic	No	Meadow	31
0.812252	570	4.35	1.3729	8569.9	36	8.01807	0.408068	132.334	0.00161888	1.16158	1646.39	0.673333	6.6788	2.81	6.52	0.0495462	4.25319	4	8.17592	10.7495	4.15625	Organic	Yes	Meadow	32
1.75255	727	4.13	1.39656	2931.7	21	4.86231	0.607206	175.334	0.0044172	0.857267	2236.27	0.825	8.92777	10.9925	24.95	1.64172	3.3696	3	21.6249	3.12447	3.0566	Non-organic	No	Meadow	34
0.645773	545	2.59	1.33123	6553.33	48	11.3539	0.6382	779.334	0.00119342	0.869429	2052.05	0.713333	12.7383	2.81	2.25	0.121534	3.21018	7	0.110764	14.7495	4.38889	Non-organic	Yes	Meadow	35
1.78959	564	3.42	1.34015	3953.9	22	14.1016	0.627687	0.334254	0.00283309	1.00069	1379.88	0.7	14.4149	8.9538	9.82	1.18373	4.24387	4	2.96768	0.249473	3.30612	Organic	No	Meadow	37
0.493418	553	5.78	1.2876	13323.7	39	10.0776	0.626946	104.334	0.000663465	1.97229	1323.59	0.575	13.9405	2.81	3.31	0.017327	3.81181	6	12.722	0.249473	4.02222	Organic	Yes	Meadow	38
1.40534	710	3.99	1.43797	6834.05	30	10.8024	0.624283	1.33425	0.00152778	1.20242	1484.81	0.6	13.3001	2.81	1.87	0.378971	4.05641	4	5.9768	173.249	3.7381	Organic	No	Pasture	39
1.46431	641	4.21	1.42916	5572.97	27	11.5278	0.476911	8.33425	0.000709782	0.90748	1652.04	0.65	15.9872	6.70541	4.22	0.749218	3.83004	3	1.3468	10.7495	3.5098	Non-organic	No	Meadow	40
0.476283	616	5.81	1.24811	6618.1	34	10.6701	0.62351	75.3343	0.00052192	0.358527	827.401	0.34	10.3693	2.81	0.5	0.017327	3.24361	2	4.96846	0.249473	3.68421	Non-organic	Yes	Meadow	41
0.800646	713	3.11	1.34688	3765.24	37	10.5164	0.402561	0.334254	0.00073319	1.03214	1596.97	0.55	13.4564	8.06092	1.73	1.31068	3.86941	7	2.2866	105.249	2.32558	Non-organic	No	Pasture	42
2.03162	691	1.74	1.15614	2633.29	22	17.2541	0.289617	7.33425	0.00218122	0.203284	1627.51	0.66	11.6542	5.06618	13.4	0.626103	3.42907	3	1.16523	25.7495	2.47917	Organic	No	Meadow	43
0.707622	722	2.32	1.17893	4165.69	24	6.72722	0.374358	18.3343	0.00274118	1.42968	2780.08	0.64	8.84891	13.595	7.22	1.28966	4.9422	6	6.01903	83.4995	2.15385	Organic	No	Pasture	44
0.535357	697	2.37	1.35492	2252.58	36	10.0681	0.633951	18.3343	0.000774792	0.861524	1522.71	0.55	15.7842	2.81	6.73	0.426376	2.45809	7	4.37104	33.9995	3.53333	Organic	Yes	Pasture	45
2.06059	711	1.31	1.30611	4855.87	10	15.4613	0.357135	1.33425	0.000530831	0.150986	1781.94	1.08	16.6042	11.3275	48.42	1.45475	4.32174	1	0.20867	5.81197	3	Non-organic	No	Meadow	46
1.44518	717	4.23	1.34634	2873.44	17	14.4048	0.546549	2.33425	0.000925512	0.415776	2090.73	0.6	14.5682	14.6787	27.63	1.47513	5.12269	2	8.29798	37.4578	2.22222	Non-organic	No	Pasture	47
0.213717	683	6.54	1.15975	3594.55	35	9.89758	0.539016	0.334254	0.000237643	0.830771	3062.48	1.47333	5.24033	2.81	8.57	0.32495	7.27993	7	1.0741	34.4995	2.91667	Non-organic	Yes	Pasture	48
1.93209	537	4.63	1.05277	2642.46	20	23.2137	0.37753	0.334254	0.000969957	0.273217	2908.77	0.7	9.38834	12.4696	4.58	1.43886	5.44779	3	0.493007	2.77031	3.59574	Organic	No	Meadow	49
0.39402	529	5.47	1.31516	2547.89	31	12.7233	0.558298	0.334254	0.000166561	0.295196	2339.18	0.926667	3.16848	2.81	2.45	0.0421022	7.66337	9	5.04109	5.91614	3.70588	Organic	Yes	Meadow	50
0.463388	756	3.82	1.19254	4977.58	32	17.1899	0.400571	0.334254	0.000400296	0.193554	2323.17	0.74	3.44256	20.1085	15.57	2.33247	5.76033	7	0.370341	54.1661	2.5	Organic	No	Pasture	51
1.33625	555	4.65	1.25106	3338.28	29	14.5206	0.391352	0.334254	0.00337922	0.371731	2411	0.813333	15.6319	10.5813	43.15	1.44651	5.39222	4	0.411172	30.2495	3.45714	Non-organic	No	Meadow	52
0.839806	516	3.66	1.34159	5660.22	45	14.0027	0.722577	25.3343	0.0013988	0.346104	1742.13	0.8	18.8713	2.81	1.87	0.017327	4.08061	7	9.39692	0.249473	3.81081	Non-organic	Yes	Meadow	53
1.45167	643	5.58	1.35859	9120.19	34	27.4497	0.42531	17.3343	0.0033378	0.329945	2325.74	0.76	7.3734	16.6665	24.34	2.71212	5.2193	7	0.0337069	55.7495	2.34146	Non-organic	No	Pasture	54
2.35449	647	3.11	1.27645	6610.34	24	14.7974	0.464197	0.334254	0.00485254	0.421684	1529.41	0.633333	18.0149	7.29711	10.43	0.973121	3.64031	3	0.199288	5.24947	3.45946	Organic	No	Meadow	55
1.40844	687	3.82	1.23962	6643.62	34	12.0688	0.540712	0.334254	0.00375223	0.699244	2131.76	0.95	14.1712	7.56514	17.51	1.22969	3.83201	5	10.3441	20.7495	3	Organic	No	Pasture	56
2.0538	684	3.04	1.26733	2937.84	24	14.7864	0.376614	0.334254	0.00213696	0.403093	3040.42	0.925	11.3745	12.1394	18.61	1.76105	5.85271	7	2.53358	7.74947	3.27778	Non-organic	No	Meadow	57
1.50217	692	4.11	1.44766	2701	21	13.5133	0.597825	0.334254	0.00548528	0.47181	2049.36	0.875	11.4743	40.5903	13.86	2.59339	4.96178	5	1.92911	25.5828	2.7	Non-organic	No	Pasture	58
0.878384	668	2.67	1.19749	5554.34	31	10.683	0.526159	11.3343	0.00286355	0.66797	2162.23	0.66	8.72745	15.246	4.7	1.86251	4.3263	7	1.86978	5.45781	3.39474	Organic	No	Meadow	59
0.272544	668	6.46	0.878421	9290.76	46	12.4663	0.373848	17.3343	0.000331215	1.15333	3247.21	0.98	6.86163	3.77665	1.97	0.553584	5.92474	10	4.75119	32.3745	2.5	Organic	No	Pasture	60
0.929383	644	2.03	1.15478	3193.07	27	13.1931	0.545737	9.33425	0.000509519	0.757276	2350.02	0.333	12.3691	13.6491	3.64	2.05915	4.80376	6	2.65294	2.08281	3.35714	Non-organic	No	Meadow	61
0.311212	662	3.63	1.00971	7527.28	43	10.7277	0.408114	7.33425	0.000473951	1.28338	2743.83	1.56667	14.3914	4.42436	1.72	0.586116	5.2044	9	6.55399	68.9995	1.825	Non-organic	No	Pasture	62
0.26276	664	5.21	1.24393	5203.85	37	10.1659	0.467647	2.33425	0.000767569	1.22865	2072.37	1.33333	10.2351	4.14671	2.43	0.973662	6.1747	9	2.15046	49.2495	2.76923	Organic	No	Pasture	65
0.0670877	648	3.63	1.20759	7235.32	65	7.36174	0.454911	85.3343	0.000202162	1.21753	2496.4	0.82	6.94987	2.81	1.36	0.22474	6.91353	17	15.0122	22.7495	3.10811	Organic	Yes	Pasture	66
0.658298	660	1.75	1.17755	2819.61	34	20.068	0.489319	2.33425	0.000530493	0.911215	2255.92	0.886667	11.1009	2.81	4.33	0.256962	4.92826	4	0.883329	39.2495	3.12727	Non-organic	No	Pasture	69
0.224978	610	4.85	0.829378	7121.87	61	18.4879	0.499775	17.3343	0.000377975	0.262618	4610.87	0.746667	8.84351	2.81	2.04	0.137275	8.15419	14	2.62801	31.7495	3.42105	Non-organic	Yes	Pasture	70
0.61081	628	3.55	1.40062	4804.44	32	5.28651	0.583906	1002.33	0.0012479	0.859265	494.981	0.325	5.67467	2.81	7.08	0.0698384	3.52861	4	28.4667	37.7495	3.73171	Organic	Yes	Meadow	71
0.58499	729	4.73	1.3413	5903.17	31	10.8065	0.348636	0.334254	0.00147348	1.03049	974.156	0.34	8.70535	7.40057	19.32	1.0348	4.35156	6	8.18556	28.4995	2.26087	Organic	No	Pasture	72
0.556629	669	2.25	1.23477	9711.22	29	5.85075	0.544451	6.33425	0.000722042	1.07228	647.489	0.28	10.5035	2.81	6.81	0.112094	3.43095	4	23.1396	24.2495	4.41935	Non-organic	Yes	Meadow	73
1.81718	756	2.42	1.30037	3669.81	11	10.5251	0.437706	0.334254	0.00123196	0.066545	1031.73	0.373333	11.7799	24.1761	85.66	3.05518	4.29315	3	0.0493441	39.2911	2.11628	Non-organic	No	Pasture	74
1.09612	666	2.72	1.2496	4213.39	37	15.7751	0.498244	8.33425	0.00571701	0.828077	1936.82	0.74	9.38723	4.40926	5.4	0.340158	4.35631	7	3.67162	0.249473	3.15385	Organic	No	Meadow	75
1.32349	758	2.76	1.52461	3031.73	26	20.4645	0.369021	0.334254	0.00161573	0.674312	952.898	0.7	10.1947	6.04707	1.94	0.985327	4.28821	6	0.177396	0.249473	1.81667	Non-organic	No	Meadow	77
1.96635	687	2.87	1.28837	1795.74	25	13.6605	0.36906	3.33425	0.00123664	0.64295	1842.96	0.726667	13.4246	8.05418	4.27	1.33479	3.79361	3	0.199896	10.2495	2.95455	Organic	No	Meadow	79
0.604211	569	1.96	1.33828	4485.16	40	6.2647	0.561004	534.334	0.00136578	1.88428	1200.2	0.64	5.59883	2.81	3.53	0.0883407	2.82187	3	12.3621	6.24947	4.26829	Organic	Yes	Meadow	81
0.551648	665	2.29	1.39638	2110.1	31	7.14265	0.6742	0.334254	0.00111754	1.62818	1335.94	0.773333	3.82968	2.81	3.34	0.135683	4.06094	5	9.76987	43.2495	3.71429	Organic	Yes	Pasture	82
1.73861	664	3.85	1.41563	594.181	23	12.8114	0.490597	0.334254	0.000457849	0.29841	2025.37	0.813333	12.1895	12.5015	17.36	2.04664	4.19213	2	0.171575	33.7495	2.28571	Non-organic	No	Meadow	83
0.619563	547	2.54	1.22673	4412.56	49	11.2871	0.604877	411.334	0.00158695	0.867344	1389.91	0.76	6.68182	2.81	2.18	0.107336	3.02249	7	3.53462	11.2495	3.95652	Non-organic	Yes	Meadow	84
1.02022	713	3.79	1.36997	6311.39	45	12.2951	0.674105	4.33425	0.00116174	1.56033	1061.64	0.55	12.0799	2.81	4.33	0.453525	3.1879	6	4.21901	77.2495	2.92453	Non-organic	Yes	Pasture	86
0.508931	621	5.64	1.19109	2842.16	32	7.23577	0.52211	0.334254	0.00069446	1.35375	602.064	0.425	4.26386	2.81	9.91	0.193086	2.62028	3	25.0032	39.7495	3.34286	Organic	Yes	Meadow	88
1.31514	708	3.89	1.33153	3594.73	21	13.2263	0.396486	0.334254	0.00396431	0.187299	935.72	0.35	7.36068	9.22557	15.99	1.60324	3.73693	5	0.123534	17.6245	2.71111	Organic	No	Pasture	89
0.773353	565	2.44	1.42947	14668.1	43	7.041	0.536546	0.334254	0.00137361	2.7353	406.057	0.525	7.9928	2.81	5.61	0.0549408	2.51662	5	6.76231	9.74947	3.69388	Non-organic	Yes	Meadow	91
1.13239	716	2.58	1.25898	1861.32	18	10.9178	0.432451	0.334254	0.000691252	0.40344	1214.02	0.406667	0.636197	7.88837	15.56	1.357	4.67226	3	0.0979932	10.1036	2.12245	Non-organic	No	Pasture	92
0.953829	693	1.23	1.21192	2969.83	23	15.3745	0.442254	191.334	0.00277703	0.128051	2222.57	0.6	8.44669	4.23085	20.63	0.698246	5.75238	6	0.0042568	10.2495	3.375	Organic	No	Meadow	93
0.821693	534	2.84	1.1862	7376.59	49	13.1512	0.637775	47.3343	0.00138103	0.507775	2177.19	0.673333	17.1106	2.81	1.07	0.0391133	4.73641	9	0.708018	4.62447	3.61224	Organic	Yes	Meadow	95
0.803916	630	5.21	1.33999	7284.3	67	14.0002	0.680437	9.33425	0.00156483	0.626184	2164.3	0.78	6.06497	2.81	0.79	0.171897	6.4289	14	0.933455	43.7495	3.83721	Organic	Yes	Pasture	96
2.16657	711	2.93	1.15711	3039.11	18	17.3052	0.467544	5.33425	0.000796269	0.243246	1928.34	0.966667	11.499	9.65899	27.39	1.72697	4.5154	4	0.0608114	0.718223	2.80851	Non-organic	No	Meadow	97
0.82404	499	6.62	1.31144	5632.43	46	12.8513	0.661777	350.334	0.00106513	0.343237	1933.15	0.606667	9.9362	2.81	1.76	0.0539528	5.66902	9	0.975154	12.2495	4.22727	Non-organic	Yes	Meadow	99
0.348057	534	4.9	1.30547	3881.05	58	10.9022	0.6906	39.3343	0.000611819	0.420815	1479.39	1.79333	4.13826	2.81	0.61	0.121949	4.58137	10	4.47129	139.249	4.25	Non-organic	Yes	Pasture	100
1.20156	749	6.05	1.3804	20673	25	13.5846	0.451596	0.334254	0.00111731	1.68977	662.399	0.475	13.167	13.5599	27.45	1.945	3.18872	4	0.390322	30.9786	2.43243	Organic	No	Pasture	101
1.76509	762	4.99	1.30805	1525.75	12	16.2551	0.4791	0.334254	0.00582529	0.136218	667.428	0.525	4.32777	20.2858	26.74	2.64276	3.69605	4	0.0532534	73.7495	2.48148	Non-organic	No	Pasture	102
1.12514	613	5.62	1.2329	4443.23	35	8.75154	0.447883	115.334	0.00346333	0.962471	2020.07	0.575	9.20313	3.40179	6.95	0.377351	3.99202	6	11.0357	14.2495	3.21053	Non-organic	No	Meadow	111

## Sheet: TransformedForGLLVM_Fig2_3_4
Biomass	Digestibility	Rootmass	less_soil_compac	Nectar_log	Plant_richness	less_Plant_path	less_Herbivory	less_Weeds_log	N_fix_log	AM_Fungi	MBC	less_Heavy_metals	Earthworms	less_N_leach_log	less_P_log	less_N2O_log	C_stock	Edible_plants_log	Iconic_fungi_log	Cow_days_log	Aesthetics	Prod_system	Eco_scheme	Harv_type	Plot
0.596871	0.871762	0.397929	0.290466	0.882736	0.41791	0.449866	0.467756	0.267934	0.488864	0.200597	0.471825	0.651487	0.670549	0.603608	0.0746093	0.117836	0.757766	0.489301	0.692114	0.514942	0.699971	Organic	No	Meadow	1
0.152022	0.681347	0.744083	0.138199	0.744382	0.641791	0.667713	0.25276	1	0.332499	0.446865	0.312148	0.539963	0.415698	0.677795	0.609304	0.282971	0.424631	0.632412	0.896976	0.691393	0.406207	Organic	Yes	Pasture	3
0.54917	1	0.161243	0.139689	0.820466	0.179104	0.460968	0.394481	0.506799	0.994746	0.146478	0.259555	0.623606	0.984094	0.196627	0.217396	0.055257	0.560242	0.489301	0.373448	0.767121	0.493979	Non-organic	No	Meadow	4
0.271954	0.819948	0.409763	0.284264	0.861046	0.537313	0.482055	0.270757	1	0.695207	0.223655	0.286205	0.758364	0.19928	0.594237	0.622792	0.276909	0.373356	0.632412	0.76506	0.935564	0.669415	Non-organic	Yes	Pasture	6
0.592118	0.915803	0.446746	0.0879526	0.813607	0.597015	0.510665	0.492418	1	0.690711	0.163501	0.504809	0.483271	0.654265	0.545832	0.611928	0.250444	0.573643	0.632412	0.670835	0.782513	0.616347	Organic	No	Meadow	7
0.372261	0.624352	0.807692	0.0761745	0.821421	0.641791	0.740558	0.157751	0.25674	0.657724	0.114527	0.358107	0.501859	0.270653	0.721027	0.83306	0.553437	0.476117	0.632412	0.444321	0.612765	0.86714	Organic	Yes	Meadow	8
0.81223	0.954663	0.331361	0.111861	0.787017	0.41791	0.387484	0.27436	1	0.726527	0.216096	0.402717	0.490706	0.553574	0.545832	0.603654	0.229225	0.536967	0.568061	0.406302	0.778808	0.382184	Organic	No	Pasture	9
0.579137	0.901554	0.448225	0.0954534	0.832187	0.402985	0.758743	0.313755	1	0.700925	0.469669	0.15783	0.460967	0.413659	0.579905	0.50864	0.27525	0.377426	0.489301	0.840329	0	0.677571	Non-organic	No	Meadow	10
0.178067	0.67487	0.360947	0.105244	0.71986	0.462687	0.837626	0.294084	0.417844	0.192154	0.268818	0.216962	0.330855	0.414014	0.721027	0.820307	1	0.444308	0.733952	0.977677	0	0.846264	Non-organic	Yes	Meadow	11
0.634271	0.975389	0.389053	0.036552	0.800052	0.402985	0.204808	0.4855	1	0.869698	0.10519	0.496692	0.651487	0.601215	0.56091	0.556262	0.20529	0.608247	0.489301	0.409003	0.679298	0.639193	Non-organic	No	Pasture	12
0.648105	0.778497	0.236686	0.0690988	0.830477	0.38806	0.385994	0.426814	0.8271	0.832345	0.180461	0.298034	0.635688	0.791762	0.428762	0.496015	0.202855	0.428321	0.489301	0.313027	0.348329	0.626054	Organic	No	Meadow	13
0.216488	0.717617	1	0.147151	0.947252	0.567164	0.710948	0.352567	0.366416	0.520916	0.825033	0.189785	0.717472	0.499472	0.721027	0.521146	0.785992	0.394551	0.489301	0.847867	0.638297	0.933969	Organic	Yes	Meadow	14
0.318346	0.966321	0.857988	0.0479108	0.785536	0.537313	0.396184	0.340775	1	0.541587	0.412215	0.396061	0.486989	0.721409	0.672017	0.656238	0.292828	0.457087	0.775524	0.557385	0.538878	0.609463	Organic	No	Pasture	15
0.744535	0.818653	0.192308	0.0709507	0.745773	0.492537	0.468105	0.504518	0.757237	0.863454	0.199136	0.453355	0.527881	0.0567199	0.208877	0.304488	0.0780004	0.509587	0.632412	0.40399	0.607104	0.721903	Non-organic	No	Meadow	16
0.247568	0.686528	0.477811	0.164511	0.871632	0.58209	0.188019	0.326062	0.654007	0.828522	0.0985517	0.296683	0.728625	0.630592	0.721027	0.831419	1	0.569923	0.686821	0.566528	0	0.886934	Non-organic	Yes	Meadow	17
1	0.985751	0.471893	0.0626709	0.880483	0.298507	0.366005	0.314147	0.757237	0.615106	0.101601	0.507057	0.565056	0.423542	0.0600935	0.276124	0.0325318	0.567516	0.568061	0.309988	0.714833	0.739855	Non-organic	No	Pasture	18
0.445056	0.88601	0.548817	0.265508	0.856695	0.522388	0.512226	0.376301	0.381323	0.860764	0.160802	0.454293	0.637546	0.202945	0.330242	0.425915	0.144973	0.593754	0.632412	0.602098	0.531965	0.771053	Organic	No	Meadow	19
0.27319	0.656736	0.920118	0.120253	0.87276	0.656716	0.800854	0.376857	0.292566	0.704209	0.592231	0.183979	0.758364	0.665554	0.721027	0.700786	0.919693	0.314579	0.686821	0.945715	0.168118	0.802907	Organic	Yes	Meadow	20
0.463522	0.801813	0.347633	0.076081	0.875619	0.597015	0.498206	0.385668	1	0.706752	0.392873	0.317785	0.732342	0.350248	0.521855	0.614588	0.249822	0.445837	0.568061	0.80127	0.631485	0.823165	Non-organic	No	Meadow	21
0.269718	0.69171	0.587278	0.122565	0.914525	0.731343	0.555011	0	0.42143	0.716674	0.30855	0.304598	0.791822	0.347611	0.721027	0.806893	0.813613	0.464265	0.686821	0.644492	0.191693	1	Non-organic	Yes	Meadow	22
0.419529	0.822539	0.218935	0.0811778	0.774447	0.358209	0.516451	0.409822	0.757237	0.859277	0.277552	0.424017	0.66171	0.585091	0.426226	0.304271	0.16804	0.604323	0.632412	0.571596	0.601225	0.631939	Organic	No	Meadow	23
0.237756	0.781088	0.452663	0.138121	0.862129	0.61194	0.823995	0.239502	0.114951	0.597675	0.508766	0.31955	0.651487	0.497728	0.721027	0.520155	0.506549	0.408265	0.489301	0.931764	0.59511	0.873563	Organic	Yes	Meadow	24
0.307899	0.928756	0.387574	0.213588	0.85623	0.522388	0.611101	0.396007	0.757237	0.762727	0.309661	0.334099	0.707249	0.392177	0.62006	0.328149	0.28139	0.465022	0.489301	0.80106	0.849582	0.543702	Organic	No	Pasture	25
0.102443	0.82772	0.378698	0.123339	0.795796	0.597015	0.788691	0.346377	0.449909	0.25739	0.756876	0.328306	0.713755	0.182044	0.721027	0.601639	0.692613	0.428644	0.568061	0.949161	0.908571	0.499179	Organic	Yes	Pasture	26
0.120708	0.725389	0.964497	0.246762	0.759817	0.552239	0.824707	0.048137	0.445421	0.3292	0.538366	0.259532	0.769517	0.751687	0.721027	0.421501	0.827073	0.33484	0.568061	0.928344	0.235683	0.576776	Non-organic	Yes	Meadow	28
0.19693	0.913212	0.363905	0.181682	1	0.656716	0.596805	0.356838	0.348959	0.548037	0.311186	0.310468	0.717472	0.488857	0.656258	0.546587	0.27748	0.415636	0.733952	0.851854	0.87779	0.774767	Non-organic	No	Pasture	29
0.0840256	0.854922	0.467456	0.243047	0.745546	0.38806	0.812295	0.258418	1	0	0.392079	0.288524	0.698885	0.292641	0.721027	0.402971	0.577584	0.323462	0.568061	1	0.876559	0.481269	Non-organic	Yes	Pasture	30
0.575615	0.908031	0.0961538	0.0141319	0.796851	0.283582	0.563882	0.345588	0.571404	0.374161	0.278664	0.345143	0.579926	0.837937	0.457332	0.537012	0.242417	0.454085	0.387762	0.439519	0.638884	0.649425	Organic	No	Meadow	31
0.332796	0.738342	0.643491	0.0995064	0.904698	0.537313	0.7079	0.477935	0.252907	0.675051	0.424665	0.357067	0.624535	0.353913	0.721027	0.500728	0.796873	0.521596	0.489301	0.831462	0.575146	0.907687	Organic	Yes	Meadow	32
0.718054	0.94171	0.610947	0.0839887	0.797538	0.313433	0.822865	0.223166	0.217762	0.92978	0.313409	0.484999	0.539963	0.473086	0.352723	0.239818	0.12008	0.413236	0.387762	0.93843	0.386309	0.667534	Non-organic	No	Meadow	34
0.264586	0.705959	0.383136	0.126839	0.877896	0.716418	0.586374	0.183513	0.0314325	0.597674	0.317856	0.445047	0.60223	0.675006	0.721027	0.707579	0.623393	0.393685	0.686821	0.358397	0.623495	0.958493	Non-organic	Yes	Meadow	35
0.73323	0.73057	0.505917	0.120986	0.82742	0.328358	0.486277	0.196962	1	0.817071	0.365845	0.299267	0.609665	0.763851	0.408111	0.421104	0.183316	0.520452	0.489301	0.720012	0	0.722027	Organic	No	Meadow	37
0.202163	0.716321	0.85503	0.155457	0.948783	0.58209	0.632872	0.197911	0.282601	0.448683	0.721051	0.287059	0.679368	0.738713	0.721027	0.63253	1	0.467466	0.632412	0.880087	0	0.878416	Organic	Yes	Meadow	38
0.575796	0.919689	0.590237	0.0568245	0.882087	0.447761	0.606468	0.201317	0.8271	0.660353	0.439592	0.322024	0.665428	0.704778	0.721027	0.743545	0.403519	0.497463	0.489301	0.797006	1	0.816366	Organic	No	Pasture	39
0.599956	0.830311	0.622781	0.0626032	0.861708	0.402985	0.580038	0.38986	0.59827	0.465808	0.331766	0.358293	0.637546	0.84717	0.486189	0.585308	0.271747	0.469701	0.387762	0.633126	0.575146	0.766509	Non-organic	No	Meadow	40
0.195143	0.797927	0.859467	0.181357	0.878879	0.507463	0.611284	0.202307	0.323279	0.387788	0.131074	0.179446	0.810409	0.549472	0.721027	1	1	0.397784	0.244651	0.776686	0	0.804598	Non-organic	Yes	Meadow	41
0.328041	0.923575	0.460059	0.116576	0.822536	0.552239	0.616886	0.48498	1	0.474042	0.377342	0.346349	0.693309	0.71306	0.436476	0.758674	0.163619	0.47453	0.686821	0.691339	0.923829	0.507886	Non-organic	No	Pasture	42
0.832396	0.895078	0.257396	0.241684	0.786813	0.328358	0.371429	0.629475	0.614235	0.750714	0.0743187	0.352972	0.63197	0.617559	0.561881	0.360673	0.306453	0.420528	0.387762	0.6172	0.708654	0.541427	Organic	No	Meadow	43
0.289927	0.935233	0.343195	0.226734	0.832632	0.358209	0.754926	0.521062	0.499793	0.808702	0.522677	0.60294	0.643123	0.468908	0.295347	0.480901	0.166744	0.606093	0.632412	0.79778	0.888449	0.47038	Organic	No	Pasture	44
0.219347	0.90285	0.350592	0.111297	0.771213	0.537313	0.633217	0.188949	0.499793	0.488048	0.314965	0.330244	0.693309	0.836412	0.721027	0.494565	0.380732	0.30145	0.686821	0.762596	0.751131	0.771648	Organic	Yes	Pasture	45
0.844266	0.920984	0.193787	0.143315	0.847948	0.149254	0.436742	0.543097	0.8271	0.392084	0.0551991	0.386465	0.39777	0.879866	0.344617	0.110911	0.143456	0.530003	0	0.428051	0.481165	0.655172	Non-organic	No	Meadow	46
0.592118	0.928756	0.62574	0.116931	0.795532	0.253731	0.475229	0.300768	0.757237	0.533157	0.152004	0.453435	0.665428	0.771973	0.274639	0.219982	0.140767	0.628228	0.244651	0.833092	0.765935	0.485313	Non-organic	No	Pasture	47
0.0875639	0.884715	0.967456	0.23931	0.817901	0.522388	0.639429	0.310405	1	0.188134	0.303722	0.664187	0.178439	0.277687	0.721027	0.447575	0.433252	0.892783	0.686821	0.608244	0.753362	0.636973	Non-organic	Yes	Pasture	48
0.791617	0.695596	0.684911	0.309484	0.787161	0.298507	0.15432	0.517003	1	0.54506	0.0998857	0.630851	0.609665	0.497492	0.318678	0.569392	0.14558	0.668097	0.387762	0.522604	0.367922	0.785278	Organic	No	Meadow	49
0.161438	0.685233	0.809172	0.137382	0.78352	0.462687	0.536487	0.285736	1	0.0979409	0.107921	0.507318	0.483271	0.167899	0.721027	0.691023	0.828349	0.939808	0.775524	0.778281	0.483879	0.809331	Organic	Yes	Meadow	50
0.189859	0.979275	0.565089	0.217809	0.850421	0.477612	0.373768	0.487526	1	0.320459	0.0707616	0.503846	0.587361	0.182422	0.189653	0.331492	0.0521832	0.706426	0.686821	0.491141	0.822306	0.545977	Organic	No	Pasture	51
0.547487	0.718912	0.68787	0.179422	0.810512	0.432836	0.47101	0.49932	1	0.861805	0.135902	0.522896	0.546468	0.828341	0.363017	0.133314	0.144554	0.661282	0.489301	0.502642	0.73327	0.755008	Non-organic	No	Meadow	52
0.344085	0.668394	0.54142	0.12004	0.86326	0.671642	0.489879	0.0755645	0.4594	0.637971	0.126532	0.377831	0.553903	1	0.721027	0.743545	1	0.50043	0.686821	0.84677	0	0.832246	Non-organic	Yes	Meadow	53
0.594779	0.832902	0.825444	0.108893	0.910915	0.507463	0	0.455876	0.506799	0.858675	0.120625	0.504403	0.576208	0.39072	0.240346	0.24463	0.0230279	0.640076	0.686821	0.22756	0.826709	0.511354	Non-organic	No	Pasture	54
0.964682	0.838083	0.460059	0.162771	0.878762	0.358209	0.460927	0.406126	1	0.953634	0.154164	0.331697	0.64684	0.954617	0.463355	0.409388	0.221193	0.446434	0.387762	0.422991	0.465607	0.755514	Organic	No	Meadow	55
0.577068	0.889896	0.565089	0.186923	0.879263	0.507463	0.560331	0.308235	1	0.888376	0.255637	0.462333	0.47026	0.750936	0.453616	0.308662	0.17595	0.469944	0.568061	0.857331	0.675658	0.655172	Organic	No	Pasture	56
0.841485	0.88601	0.449704	0.168751	0.797747	0.358209	0.461329	0.518175	1	0.745511	0.147367	0.659402	0.484201	0.60274	0.325926	0.296817	0.106514	0.717754	0.686821	0.702619	0.525135	0.715837	Non-organic	No	Meadow	57
0.61547	0.896373	0.607988	0.0504745	0.78935	0.313433	0.507706	0.235167	1	0.984738	0.172489	0.444462	0.512082	0.608031	0	0.35411	0.0316825	0.608494	0.568061	0.672643	0.707661	0.589655	Non-organic	No	Pasture	58
0.359892	0.865285	0.39497	0.214559	0.861373	0.462687	0.610816	0.326853	0.559866	0.819784	0.244204	0.468941	0.63197	0.462471	0.264399	0.564364	0.0956851	0.530562	0.686821	0.669207	0.471556	0.741379	Organic	No	Meadow	59
0.111667	0.865285	0.955621	0.423839	0.912766	0.686567	0.545849	0.521714	0.506799	0.272385	0.421648	0.704252	0.453532	0.363601	0.641197	0.733417	0.330253	0.726588	0.812712	0.771768	0.743646	0.545977	Organic	No	Pasture	60
0.380787	0.834197	0.300296	0.242572	0.806069	0.402985	0.519372	0.301806	0.584116	0.381685	0.276853	0.509669	0.814312	0.655444	0.294276	0.614053	0.0762801	0.589116	0.632412	0.707682	0.324328	0.733169	Non-organic	No	Meadow	61
0.12751	0.857513	0.536982	0.337728	0.891739	0.641791	0.609189	0.477876	0.614235	0.363321	0.469193	0.595078	0.126394	0.762604	0.598457	0.759801	0.319213	0.638248	0.775524	0.807145	0.859298	0.398563	Non-organic	No	Pasture	62
0.107658	0.860104	0.77071	0.1841	0.854862	0.552239	0.629653	0.401712	0.757237	0.485671	0.449184	0.449454	0.256506	0.542361	0.615957	0.692616	0.221086	0.757243	0.775524	0.684589	0.807763	0.604775	Organic	No	Pasture	65
0.0274872	0.839378	0.536982	0.207932	0.887787	0.970149	0.73181	0.418005	0.30771	0.147099	0.445118	0.541417	0.542751	0.368276	0.721027	0.805458	0.50454	0.847849	1	0.898291	0.689722	0.678782	Organic	Yes	Pasture	66
0.269718	0.854922	0.258876	0.227641	0.793643	0.507463	0.268918	0.373985	0.757237	0.391922	0.333132	0.48926	0.505576	0.588241	0.721027	0.580305	0.478637	0.604383	0.489301	0.586739	0.773076	0.682968	Non-organic	No	Pasture	69
0.0921778	0.790155	0.717456	0.456006	0.886208	0.910448	0.326483	0.360608	0.506799	0.305899	0.0960109	1	0.583643	0.468621	0.721027	0.726628	0.599847	1	0.931471	0.706644	0.740666	0.747126	Non-organic	Yes	Pasture	70
0.250261	0.813472	0.525148	0.081325	0.846884	0.477612	0.807411	0.252974	0	0.609001	0.31414	0.107351	0.818773	0.300703	0.721027	0.484708	0.730504	0.432736	0.489301	0.968661	0.767121	0.814971	Organic	Yes	Meadow	71
0.239682	0.944301	0.699704	0.120232	0.867458	0.462687	0.606316	0.553969	1	0.65117	0.376739	0.211274	0.810409	0.4613	0.459554	0.289537	0.209312	0.533659	0.632412	0.831592	0.724162	0.493753	Organic	No	Pasture	72
0.228062	0.86658	0.33284	0.190107	0.917188	0.432836	0.786856	0.303452	0.632545	0.470154	0.392015	0.140427	0.843866	0.556582	0.721027	0.492267	0.639027	0.420759	0.489301	0.945876	0.699481	0.965146	Non-organic	Yes	Meadow	73
0.744535	0.979275	0.357988	0.147078	0.819971	0.164179	0.616567	0.440017	1	0.60574	0.0243283	0.22376	0.791822	0.624223	0.139911	0	0	0.526496	0.387762	0.269473	0.773238	0.462176	Non-organic	No	Pasture	74
0.449103	0.862694	0.402367	0.18038	0.83377	0.552239	0.42531	0.362567	0.59827	0.995239	0.302738	0.420054	0.587361	0.497433	0.599381	0.537371	0.424409	0.534242	0.686821	0.74342	0	0.688771	Organic	No	Meadow	75
0.542259	0.981865	0.408284	0	0.800889	0.38806	0.254473	0.52789	1	0.674557	0.246522	0.206663	0.609665	0.540222	0.514092	0.7364	0.218783	0.52589	0.632412	0.410194	0	0.396743	Non-organic	No	Meadow	77
0.805651	0.889896	0.424556	0.154951	0.74857	0.373134	0.502345	0.52784	0.712701	0.606701	0.235057	0.3997	0.594796	0.711375	0.436702	0.583018	0.160095	0.465234	0.387762	0.423326	0.567867	0.645246	Organic	No	Meadow	79
0.247557	0.737047	0.289941	0.122212	0.840014	0.597015	0.771776	0.282274	0.0785748	0.631908	0.688878	0.260298	0.643123	0.296685	0.721027	0.620019	0.685067	0.346064	0.387762	0.876931	0.492257	0.932156	Organic	Yes	Meadow	81
0.226021	0.861399	0.338757	0.0841093	0.764686	0.462687	0.739792	0.137456	1	0.581003	0.595249	0.289737	0.568773	0.202936	0.721027	0.630776	0.602102	0.498019	0.568061	0.85105	0.787908	0.811166	Organic	Yes	Pasture	82
0.712345	0.860104	0.569527	0.0714794	0.638081	0.343284	0.533278	0.372351	1	0.35455	0.109096	0.439261	0.546468	0.645925	0.31799	0.310335	0.0774579	0.514107	0.244651	0.406525	0.750003	0.499179	Non-organic	No	Meadow	83
0.253848	0.708549	0.37574	0.195379	0.838384	0.731343	0.588808	0.226145	0.111252	0.669997	0.317093	0.301443	0.576208	0.354073	0.721027	0.713724	0.647412	0.370667	0.686821	0.739238	0.582095	0.864068	Non-organic	Yes	Meadow	84
0.418003	0.923575	0.560651	0.101429	0.874138	0.671642	0.552087	0.137578	0.679937	0.590845	0.570444	0.230248	0.693309	0.64012	0.721027	0.580305	0.368798	0.390952	0.632412	0.758703	0.876559	0.63869	Non-organic	Yes	Pasture	86
0.208519	0.804404	0.83432	0.21876	0.794439	0.477612	0.736399	0.332034	1	0.46027	0.494918	0.130575	0.763011	0.225944	0.721027	0.419331	0.533891	0.321341	0.387762	0.954394	0.775011	0.730049	Organic	Yes	Meadow	88
0.538837	0.917098	0.575444	0.126641	0.817906	0.313433	0.518163	0.492752	1	0.902329	0.0684749	0.202938	0.804833	0.390046	0.400037	0.326317	0.124665	0.458284	0.568061	0.370397	0.650711	0.592082	Organic	No	Pasture	89
0.316858	0.731865	0.360947	0.0623999	0.958386	0.641791	0.743495	0.313565	1	0.633359	1	0.0880651	0.707249	0.423542	0.721027	0.529954	0.776891	0.308629	0.568061	0.810586	0.560223	0.806709	Non-organic	Yes	Meadow	91
0.463965	0.927461	0.381657	0.174228	0.752153	0.268657	0.602262	0.44674	1	0.459095	0.147494	0.263296	0.773234	0.0337123	0.442319	0.331617	0.156905	0.572989	0.387762	0.344925	0.565677	0.463523	Non-organic	No	Pasture	92
0.390803	0.897668	0.181953	0.205098	0.798828	0.343284	0.439903	0.434199	0.206855	0.811999	0.0468145	0.482028	0.665428	0.447594	0.610533	0.276782	0.285369	0.70545	0.632412	0	0.567867	0.737069	Organic	No	Meadow	93
0.336664	0.69171	0.420118	0.221964	0.889718	0.731343	0.520897	0.184057	0.381323	0.634726	0.185638	0.472187	0.624535	0.906698	0.721027	0.852085	0.842586	0.580855	0.775524	0.56241	0.446234	0.788881	Organic	Yes	Meadow	95
0.32938	0.816062	0.77071	0.121094	0.888461	1	0.489971	0.129477	0.584116	0.666434	0.228927	0.46939	0.565056	0.321386	0.721027	0.911068	0.556364	0.788416	0.931471	0.592809	0.789665	0.838011	Organic	Yes	Pasture	96
0.887689	0.920984	0.433432	0.241044	0.801132	0.268657	0.369568	0.401844	0.654007	0.494987	0.0889284	0.418215	0.460967	0.609337	0.387641	0.221678	0.110293	0.553752	0.489301	0.292454	0.161609	0.613353	Non-organic	No	Meadow	97
0.337626	0.646373	0.97929	0.139819	0.862768	0.686567	0.531825	0.153349	0.131302	0.568814	0.125484	0.41926	0.66171	0.526523	0.721027	0.755331	0.7804	0.695227	0.775524	0.597616	0.59511	0.923197	Non-organic	Yes	Meadow	99
0.142606	0.69171	0.724852	0.143732	0.825562	0.865672	0.602831	0.116474	0.404449	0.428118	0.153846	0.320848	0	0.219288	0.721027	0.96134	0.622734	0.561843	0.812712	0.76509	0.966612	0.928161	Non-organic	Yes	Pasture	100
0.492305	0.970207	0.89497	0.0945895	0.992667	0.373134	0.505111	0.422246	1	0.580949	0.617767	0.14366	0.73513	0.697727	0.296044	0.221253	0.0873057	0.391052	0.489301	0.49692	0.73691	0.531221	Organic	No	Pasture	101
0.723193	0.987047	0.738166	0.142041	0.732293	0.179104	0.407825	0.387059	1	1	0.0497999	0.144751	0.707249	0.229331	0.187282	0.226347	0.0280361	0.45327	0.489301	0.277858	0.869473	0.541933	Non-organic	No	Pasture	102
0.460994	0.794041	0.831361	0.191335	0.839076	0.522388	0.681179	0.426996	0.270081	0.868044	0.351871	0.438111	0.679368	0.487678	0.669423	0.488311	0.404347	0.489566	0.632412	0.864449	0.618224	0.701149	Non-organic	No	Meadow	111

## Sheet: Pairs_and_environment
Plot	Farm_Pair	Farm	pH	elevation	inclination	northness	sand	N_average	Graz_average	Cut_average	Prod_system	Eco_scheme	Harv_type
1	1	1	6.82	737.712	7	0.766044	24.1	31.6875	219.1	2	Organic	No	Meadow
3	1	1	6.06	710.524	18	0.939693	18.9	0	302.304	0	Organic	Yes	Pasture
4	1	2	6.76	737.6	8	0.939693	26.2	203.275	128.571	3.5	Non-organic	No	Meadow
6	1	2	7.07	743.049	14	0.939693	36.3	0	371.912	0	Non-organic	Yes	Pasture
7	2	3	7.22	482.12	7	-0.766044	7	49.914	230.556	0.5	Organic	No	Meadow
8	2	3	6.56	511.069	13	-0.882948	10.3	0	112.5	1	Organic	Yes	Meadow
9	2	3	7.23	477.951	6	0.866025	9.6	49.914	300	0	Organic	No	Pasture
10	2	4	5.91	635.48	5	-0.34202	11.2	51.9138	0	3	Non-organic	No	Meadow
11	2	4	6.2	631.072	19	-0.5	10	0	0	1.5	Non-organic	Yes	Meadow
12	2	4	7.4	639.821	8	0.34202	11.9	44.125	301.875	0	Non-organic	No	Pasture
13	3	5	6.76	452.49	5	0.866025	16.1	92.3807	15.191	2.5	Organic	No	Meadow
14	3	5	5.78	491.677	4	-0.984808	31.7	0	22.4051	1.5	Organic	Yes	Meadow
15	3	5	7.56	465.567	12	-0.5	9.4	11.7383	329.167	0	Organic	No	Pasture
16	3	6	7.22	434.992	0	0.766044	15	199.75	18.7368	3	Non-organic	No	Meadow
17	3	6	7.71	522.737	16	-1	10.8	0	0	1	Non-organic	Yes	Meadow
18	3	6	7.47	482.243	15	-0.766044	16.6	117.5	781.25	0.5	Non-organic	No	Pasture
19	4	7	7.38	779.842	16	0.939693	11.4	131.284	54.1389	2.5	Organic	No	Meadow
20	4	7	5.81	786.719	16	-0.866025	18.5	0	6.11111	1.5	Organic	Yes	Meadow
21	4	8	6.3	639.06	13	0.34202	16.9	57.0938	127.917	1	Non-organic	No	Meadow
22	4	8	7.54	599.163	17	-0.939693	25.7	0	16.0714	1.5	Non-organic	Yes	Meadow
23	5	9	6.84	774.629	8	0.642788	15.8	93.202	63.94	3	Organic	No	Meadow
24	5	9	5.87	737.32	6	0.642788	15.8	0	144.519	1	Organic	Yes	Meadow
25	5	9	5.68	725.692	10	1	16.8	24.9821	307.974	0.5	Organic	No	Pasture
26	5	9	5.68	735.199	22	0.766044	13.3	0	96.7857	0	Organic	Yes	Pasture
28	5	10	5.17	764.042	20	0.766044	17	0	15.1203	1	Non-organic	Yes	Meadow
29	5	10	5.95	726.276	12	1	17	9.4	372	0	Non-organic	No	Pasture
30	5	10	5.32	766.011	18	-0.173648	17.7	0	158.88	0	Non-organic	Yes	Pasture
31	6	11	6.01	605.232	8	0.5	19.6	78.7485	40.3769	3	Organic	No	Meadow
32	6	11	6.04	628.346	16	-0.5	13.4	0	19.6	2	Organic	Yes	Meadow
34	6	12	7.12	718.705	3	1	15.1	124.876	70.625	3	Non-organic	No	Meadow
35	6	12	5.68	710.034	17	0.939693	11.3	0	73.4643	1	Non-organic	Yes	Meadow
37	7	13	6.25	446.576	8	0.984808	19.7	100.8	0	4	Organic	No	Meadow
38	7	13	5.85	500.669	7	0.766044	36.2	0	0	2	Organic	Yes	Meadow
39	7	13	6.59	490.519	14	0.5	33.2	0	252.1	0	Organic	No	Pasture
40	7	14	6.95	519.754	9	0.984808	28.5	70.5	19.1406	3	Non-organic	No	Meadow
41	7	14	5.46	489.804	7	0.866025	32.9	0	0	2	Non-organic	Yes	Meadow
42	7	14	6.88	518.014	12	0.939693	27.3	52.875	510	0	Non-organic	No	Pasture
43	8	15	6.47	701.764	16	0.766044	25	44.0625	115.23	2	Organic	No	Meadow
44	8	15	6.61	722.051	14	0.766044	22.7	0	940.125	0	Organic	No	Pasture
45	8	15	6.95	783.755	23	0.766044	9.1	0	276.034	0	Organic	Yes	Pasture
46	8	16	6.27	850.847	15.5	0.939693	26.5	126.679	36.6528	3	Non-organic	No	Meadow
47	8	16	6.96	844.158	21	0.766044	21.6	49.185	317.553	0	Non-organic	No	Pasture
48	8	16	7.29	968.715	30	0.866025	9.2	0	143	0	Non-organic	Yes	Pasture
49	9	17	7.31	680.831	9	-0.866025	11.5	141	9.52315	2.5	Organic	No	Meadow
50	9	17	7.4	691.328	15	-0.866025	23.7	0	13.4568	1	Organic	Yes	Meadow
51	9	17	7.38	671.738	16	-0.866025	25.7	135.125	470	0	Organic	No	Pasture
52	9	18	7.34	703.687	14	-0.766044	19.8	118.349	100.348	2.5	Non-organic	No	Meadow
53	9	18	7.04	782.68	9	-0.939693	6.7	0	0	1	Non-organic	Yes	Meadow
54	9	18	7.48	729.353	18	-0.766044	15.8	110.407	516.104	0	Non-organic	No	Pasture
55	10	19	6.23	558.437	9	0.939693	17.4	78.125	25	3	Organic	No	Meadow
56	10	19	6.82	596.468	10	0.939693	14.5	43.0814	460	0	Organic	No	Pasture
57	10	20	7.16	556.461	13	0.939693	22.3	137.5	131.25	2	Non-organic	No	Meadow
58	10	20	6.75	581.324	9	1	15.1	80.5	886.667	0	Non-organic	No	Pasture
59	11	21	7	1143.12	3	-0.766044	11.6	166.25	66.4583	3	Organic	No	Meadow
60	11	21	6.31	1125.28	14	0.984808	20.2	19.5826	196.812	0	Organic	No	Pasture
61	11	22	6.48	1138.28	6	-0.173648	5.6	153.054	2.47601	3	Non-organic	No	Meadow
62	11	22	6.24	1139.69	17	0.984808	13.6	32.2825	138.358	0	Non-organic	No	Pasture
65	12	23	7.21	1042.56	18	0.5	10	24.8125	443.737	0	Organic	No	Pasture
66	12	23	6.34	994.168	22	0.766044	14	0	151.631	0	Organic	Yes	Pasture
69	12	24	7.07	805.347	11	0.766044	6.8	0	114.074	0	Non-organic	No	Pasture
70	12	24	7.18	831.678	22.5	0.939693	12.3	0	72.9683	0	Non-organic	Yes	Pasture
71	13	25	5.55	607.493	7	0.984808	50.7	0	31.9444	2	Organic	Yes	Meadow
72	13	25	5.95	614.367	7	0.5	54.7	0	581.731	0	Organic	No	Pasture
73	13	26	5.41	528.512	9	0.5	57	0	59.6406	2	Non-organic	Yes	Meadow
74	13	26	6.4	499.286	0	0.5	52.4	174.156	593.277	0.5	Non-organic	No	Pasture
75	14	27	6.43	655.911	15	0.838671	20	32.4211	0	3	Organic	No	Meadow
77	14	28	7.5	650.231	0	1	18.2	60.5	0	4	Non-organic	No	Meadow
79	15	29	7.23	518.066	17	0.5	19.7	86.375	43.4783	3	Organic	No	Meadow
81	15	29	5.66	613.669	13	0.766044	12.3	0	60	1	Organic	Yes	Meadow
82	15	29	6.27	620.674	15	0.939693	14.8	0	153.571	0	Organic	Yes	Pasture
83	15	30	6.57	566.978	25	-0.173648	13.8	138.062	40.2273	3	Non-organic	No	Meadow
84	15	30	6.37	634.625	19	0.766044	7.8	0	48.8889	1	Non-organic	Yes	Meadow
86	15	30	6.02	638.838	14	0.766044	22	0	215.385	0	Non-organic	Yes	Pasture
88	16	31	5.38	494.304	10	0.984808	36.1	0	106.071	1	Organic	Yes	Meadow
89	16	31	6.44	491.891	10	1	37.4	99.828	357.203	0	Organic	No	Pasture
91	16	32	5.77	483.093	10	0.939693	36.6	0	20.4301	1.5	Non-organic	Yes	Meadow
92	16	32	7.06	465.271	12	0.93358	35.3	75.9094	228.481	2	Non-organic	No	Pasture
93	17	33	7.3	658.769	0	-0.173648	31.5	29.831	41.1067	2.5	Organic	No	Meadow
95	17	33	7.39	707.176	20	-0.5	8.4	0	15.1783	1.5	Organic	Yes	Meadow
96	17	33	7.41	692.568	27	0.5	9.3	0	108.875	0	Organic	Yes	Pasture
97	17	34	7.05	644.305	0	1	11.9	108.602	2.5	3.5	Non-organic	No	Meadow
99	17	34	7.46	747.688	13	-0.866025	21.6	0	22.2807	1	Non-organic	Yes	Meadow
100	17	34	6.59	676.333	32	-0.939693	4.2	0	63.6453	0	Non-organic	Yes	Pasture
101	18	35	6.1	494.739	4	-0.766044	41.6	146.875	273.148	0	Organic	No	Pasture
102	18	36	6.53	517.39	9	-0.939693	37.7	161.5	466.5	0.5	Non-organic	No	Pasture
111	5	10	5.76	746.477	6	0.766044	16	12.6562	70	1	Non-organic	No	Meadow
